# Supplementary material for: Genome-Wide Identification of GYF-Domain Encoding Genes in Three Brassica Species and Their Expression Responding to Sclerotinia sclerotiorum in Brassica napus
Source: Genes (Basel). 2023 Jan 15;14(1):224. doi: 10.3390/genes14010224 (PMC9858701; doi:10.3390/genes14010224)
Supplement: Supplementary file 1 [file genes-14-00224-s001.zip]

Archive with 11 entries (9 files):
- Supplementary figures/
- Supplementary figures/Figure S1.jpg
- Supplementary figures/Figure S2.tif
- Supplementary figures/Figure S3.tif
- Supplementary figures/Figure S4.png
- Supplementary figures/Figure S5.jpg
- Supplementary figures/Figure S6.jpg
- Supplementary Tables/
- Supplementary Tables/Supplementary Table S1.xlsx
- Supplementary Tables/Supplementary Table S2.xlsx
- Supplementary Tables/Supplementary Table S3.xlsx
