# Supplementary material for: Genome-Wide Identification of GYF-Domain Encoding Genes in Three Brassica Species and Their Expression Responding to Sclerotinia sclerotiorum in Brassica napus
Source: Genes (Basel). 2023 Jan 15;14(1):224. doi: 10.3390/genes14010224 (PMC9858701; doi:10.3390/genes14010224)
Supplement: Supplementary file 1 [file genes-14-00224-s001.zip › Supplementary Tables/Supplementary Table S1.xlsx]

## Sheet: Sheet1
Supplementary Table 1. GYF gene information in B. napus, B. rapa B. oleracea and A. thaliana
Number	Gene	Length(aa)	Exon	Motif												Cis-Acting Elements in promoter
				1	2	3	4	5	6	7	8	9	10	Total		abscisic acid responsiveness	anaerobic induction	auxin responsiveness	circadian control	defense and stress responsiveness	gibberellin responsiveness	light responsiveness	low-temperature responsiveness	meristem expression	salicylic acid responsiveness	zein metabolism regulation	wound-responsive element
1	BnaA01g18730D	2298	21	1	0	0	0	0	0	0	0	0	0	1		3	1	0	1	2	0	6	0	2	1	0	0
2	BnaA02g32860D	550	11	1	0	0	0	0	1	1	1	0	1	5		3	2	1	1	1	3	16	0	0	1	0	0
3	BnaA03g00280D	519	5	1	0	0	0	0	0	0	0	0	0	1		0	3	2	0	1	0	9	1	0	1	0	1
4	BnaA03g41160D	1023	11	1	0	3	0	0	1	0	1	1	1	6		2	3	2	1	1	4	14	0	0	1	1	0
5	BnaA05g13380D	1717	20	1	0	0	0	0	0	0	0	0	0	1		0	0	0	0	2	0	15	1	0	0	0	0
6	BnaA09g08740D	568	3	1	0	0	0	0	0	0	0	9	0	2		0	0	4	0	0	0	7	0	0	1	1	0
7	BnaA09g09480D	1407	21	1	1	1	1	1	1	1	0	1	0	8		0	1	0	0	0	0	8	1	0	0	1	0
8	BnaA09g16090D	1288	18	1	0	0	0	0	0	0	0	0	0	1		1	1	2	0	0	1	10	2	0	0	1	0
9	BnaA09g16220D	2052	16	1	0	0	0	0	0	0	0	0	0	1		2	8	1	0	0	0	7	6	0	1	0	0
10	BnaA09g54650D	1324	13	1	1	1	1	1	1	1	1	1	1	10		0	1	0	0	0	2	10	0	0	1	1	0
11	BnaA10g18060D	500	15	1	0	0	1	0	0	0	0	0	0	2		0	2	0	0	0	0	11	0	1	2	0	1
12	BnaAnng06060D	565	10	1	0	0	1	0	0	0	0	0	0	2		0	3	0	0	2	0	7	1	2	0	0	0
13	BnaAnng21680D	725	6	1	0	0	0	0	0	0	0	0	0	1		4	1	1	0	0	0	6	1	1	1	1	0
14	BnaC02g01100D	647	12	1	0	0	1	0	0	0	0	0	0	2		0	3	0	0	2	0	7	1	2	0	0	0
15	BnaC02g41610D	500	7	1	0	0	0	0	1	1	1	0	1	5		1	4	1	1	0	1	9	0	0	1	3	0
16	BnaC03g00170D	512	5	1	0	0	0	0	0	0	0	0	1	2		1	2	2	0	1	1	14	1	0	1	0	0
17	BnaC03g57590D	1148	8	1	0	0	0	0	0	0	0	0	0	1		4	1	0	0	0	2	13	1	0	0	0	0
18	BnaC03g57610D	1142	8	1	0	0	0	0	0	0	0	0	0	1		4	1	0	0	0	2	13	1	0	0	0	0
19	BnaC06g11340D	2086	21	1	0	0	0	0	0	0	0	0	0	1		0	2	0	0	4	0	9	0	0	0	0	0
20	BnaC07g03700D	460	6	1	1	1	1	0	1	0	0	0	0	5		1	1	1	1	0	2	10	0	0	0	1	0
21	BnaC07g32070D	1273	12	1	1	1	1	1	1	1	1	1	1	10		2	2	2	1	2	1	9	1	0	1	1	0
22	BnaC08g48800D	1334	13	1	1	1	1	1	1	1	1	1	1	10		0	1	0	0	0	1	14	0	0	0	0	0
23	BnaC09g09020D	1155	13	1	0	1	1	1	0	1	1	1	1	8		2	4	1	0	0	0	9	0	0	1	2	0
24	BnaC09g09630D	780	4	1	1	1	1	1	1	1	0	1	0	8		0	1	0	0	0	0	8	1	0	0	1	0
25	BnaC09g16860D	1127	15	1	0	0	0	0	0	0	0	0	0	1		1	1	2	0	0	1	10	2	0	0	1	0
26	BnaC09g41560D	501	15	1	0	0	1	0	0	0	0	0	0	2		1	3	0	0	0	1	9	0	1	0	0	0
27	Bo1g059360	956	8	1	0	0	1	5	1	1	0	1	1	7		2	2	1	0	0	0	7	1	1	0	0	0
28	Bo2g009120	578	7	1	0	0	0	0	1	1	1	0	1	5		0	4	0	0	2	2	7	0	3	1	0	0
29	Bo2g160890	509	6	1	0	0	0	0	1	1	1	0	1	5		2	2	1	1	1	2	15	1	0	0	0	0
30	Bo3g001370	513	5	1	0	0	0	0	0	0	0	0	0	1		2	1	1	0	0	1	12	2	0	1	0	0
31	Bo3g141450	1419	10	1	0	0	0	0	0	0	0	0	1	2		3	4	0	0	0	0	14	1	0	0	0	0
32	Bo3g141470	1017	5	1	0	0	0	0	0	0	0	1	1	3		3	4	0	0	0	0	14	1	0	0	0	0
33	Bo7g011580	461	6	1	0	1	1	1	1	0	0	0	0	5		1	2	1	1	0	2	10	0	0	0	1	0
34	Bo7g100770	1309	11	1	1	1	1	1	1	1	1	1	1	10		4	4	1	1	1	2	16	0	0	0	1	1
35	Bo8g081870	1287	11	1	1	1	1	1	1	1	1	1	1	10		0	1	0	0	0	1	11	0	0	0	0	0
36	Bo9g024110	1886	10	1	1	1	1	0	1	1	1	1	1	9		1	2	0	0	0	0	10	0	0	1	2	0
37	Bo9g026230	1408	19	1	1	1	1	1	1	1	0	1	0	8		1	1	1	2	1	0	10	0	0	0	0	0
38	Bo9g058280	1289	18	1	0	0	0	0	0	0	0	0	0	1		1	2	3	0	0	1	9	2	0	0	1	0
39	Bo9g058810	1681	10	1	0	0	0	0	0	0	0	0	0	1		5	1	4	0	1	1	10	2	0	0	0	0
40	Bo9g163310	502	15	1	0	0	0	0	0	0	0	1	0	2		0	1	0	0	0	1	12	0	1	0	0	0
41	Bra008629	501	15	1	0	0	0	0	0	0	0	9	0	2		1	1	0	0	0	0	10	0	1	1	0	1
42	Bra010950	1267	10	1	0	0	0	0	0	0	0	1	1	3		3	4	1	0	0	0	9	2	0	0	0	0
43	Bra010951	1059	5	1	0	0	0	0	0	0	0	1	1	3		3	1	1	0	0	0	6	1	1	1	1	0
44	Bra012868	1285	12	1	1	1	1	1	1	1	1	1	1	10		2	0	2	1	1	4	14	0	0	1	1	0
45	Bra027468	1674	10	1	0	0	0	0	0	0	0	0	0	1		2	4	1	0	0	0	9	7	0	1	0	0
46	Bra027983	1298	18	1	0	0	0	0	0	0	0	0	0	1		2	0	2	0	0	0	10	1	1	2	1	0
47	Bra028655	691	9	1	0	0	0	0	0	0	1	1	1	4		0	3	0	0	2	0	7	1	2	0	0	0
48	Bra029374	548	7	1	0	0	0	0	1	1	1	0	1	5		3	2	1	1	1	3	16	0	0	1	0	0
49	Bra036836	1275	11	1	1	1	1	1	1	1	1	1	1	10		0	1	0	0	0	2	11	0	0	1	0	0
50	Bra037238	821	4	1	1	1	1	1	1	1	0	1	0	8		3	1	1	1	0	0	14	0	0	0	1	0
51	Bra037299	1870	10	1	1	1	1	0	1	1	1	1	1	9		1	3	5	0	2	0	13	1	0	1	1	0
52	AT1G24300	1345	10	1	0	0	0	0	0	0	0	0	1	2		1	2	0	0	1	2	12	1	0	1	1	0
53	AT1G27430	1364	10	1	0	0	0	0	0	0	0	0	1	2		0	1	1	1	0	1	9	0	1	0	1	0
54	AT1G36950	227	4	1	0	0	0	0	0	0	0	0	0	1		1	2	0	0	0	1	14	0	0	0	0	0
55	AT2G16485	1759	10	1	1	1	1	0	1	1	1	1	1	9		1	4	2	0	0	1	9	0	0	0	1	0
56	AT2G18090	796	5	1	1	1	1	1	1	1	0	1	0	8		3	0	1	0	0	0	16	0	1	1	0	0
57	AT3G51120	1305	10	1	1	1	1	1	1	1	1	1	1	10		4	0	0	2	2	1	13	0	0	0	1	0
58	AT4G15180	2335	20	1	0	0	0	0	0	0	0	0	0	1		2	0	0	0	1	1	12	0	0	0	0	0
59	AT5G16260	519	15	1	0	0	0	0	0	0	0	1	0	2		2	1	0	0	0	1	9	1	0	1	0	0
60	AT5G42400	1388	18	1	0	0	0	0	0	0	0	0	0	1		0	1	0	0	0	1	10	0	0	2	0	1
61	AT5G42950	1714	11	1	0	0	0	0	0	0	0	0	0	1		1	3	0	0	2	0	7	2	1	2	0	0
