# Supplementary material for: Genome-Wide Identification of GYF-Domain Encoding Genes in Three Brassica Species and Their Expression Responding to Sclerotinia sclerotiorum in Brassica napus
Source: Genes (Basel). 2023 Jan 15;14(1):224. doi: 10.3390/genes14010224 (PMC9858701; doi:10.3390/genes14010224)
Supplement: Supplementary file 1 [file genes-14-00224-s001.zip › Supplementary Tables/Supplementary Table S2.xlsx]

## Sheet: AtBna KaKs information
Supplementary Table 2. Ka/Ks in A.thaliana and B. napus, B. rapa and B. oleracea pairs.
Arabidopsisthaliana/BrassicanapusPairs		Ka	Ks	Ka/Ks
BnaA09g16090D	AT5G42400	0.145291	0.348943	0.416373
BnaC09g16860D	AT5G42400	0.163106	0.371022	0.439614
BnaA09g16220D	AT5G42950	0.10624	0.332481	0.319537
BnaA05g13380D	AT4G15180	0.0676713	0.28434	0.237994
BnaC06g11340D	AT4G15180	0.0814647	0.301094	0.270563
BnaA03g00280D	AT5G01590	0.0649933	0.658066	0.0987641
BnaC03g00170D	AT5G01590	0.0581561	0.688071	0.0845205
BnaA09g09480D	AT2G18090	0.398973	0.807775	0.493915
BnaC09g09630D	AT2G18090	0.40595	0.847042	0.479256
BnaC07g03700D	AT2G18090	0.463633	0.684559	0.677272
BnaA01g18730D	AT4G15180	0.111911	0.330981	0.338118
BnaA09g54650D	AT3G51120	0.0912853	0.28981	0.314983
BnaC08g48800D	AT3G51120	0.0805284	0.273751	0.294166
BnaA10g18060D	AT5G16260	0.0932991	0.333057	0.28013
BnaC09g41560D	AT5G16260	0.0852728	0.337834	0.25241
BnaAnng21680D	AT1G24300	0.153742	0.437341	0.351538
BnaA03g41160D	AT3G51120	0.0920506	0.294022	0.313074
BnaC07g32070D	AT3G51120	0.0876666	0.318281	0.275438
BnaA09g08740D	AT2G16485	0.110253	0.350155	0.31487
BnaC09g09020D	AT2G16485	0.128791	0.333651	0.386005

## Sheet: AtBra KaKs information
Arabidopsisthaliana/BrassicanapusPairs		Ka	Ks	Ka/Ks
AT2G18090	Bra012868	0.691067	2.36999	0.291591
AT2G18090	Bra036836	0.700692	2.56526	0.273147
AT3G51120	Bra012868	0.089896	0.310389	0.289623
AT3G51120	Bra036836	0.0829838	0.264661	0.313548

## Sheet: AtBol KaKs information
Arabidopsisthaliana/BrassicarapaPairs		Ka	Ks	Ka/Ks
AT2G18090	Bo7g100770	0.706644	2.57411	0.27452
AT2G18090	Bo8g081870	0.717928	2.47042	0.29061
AT3G51120	Bo1g059360	0.0963273	0.342881	0.280935
AT3G51120	Bo7g100770	0.0776218	0.318969	0.243352
AT3G51120	Bo8g081870	0.0795901	0.266294	0.29888
AT3G51120	Bo9g024110	0.525704	3.51043	0.149755
AT5G42400	Bo9g058280	0.140877	0.349302	0.403311
AT5G42950	Bo9g058810	0.108102	0.320288	0.337514
