# Supplementary material for: Genome-Wide Identification of GYF-Domain Encoding Genes in Three Brassica Species and Their Expression Responding to Sclerotinia sclerotiorum in Brassica napus
Source: Genes (Basel). 2023 Jan 15;14(1):224. doi: 10.3390/genes14010224 (PMC9858701; doi:10.3390/genes14010224)
Supplement: Supplementary file 1 [file genes-14-00224-s001.zip › Supplementary Tables/Supplementary Table S3.xlsx]

## Sheet: Sheet1
SupplementaryTable3.Primersinthisstudy
gene	F	R
BnaC08g48800D	ACGTTTGACTGTGGGTGAC	AGACTAAGTAATTCCCGTTGAGAT
BnaAnng21680D	AGTCATCTTGAGCGGAACCTT	ATCTGGGCATCTCGCAACTC
BnaA09g08740D	CAGGCAGTCAAGTGGAAGTG	GCTGGATTAGTTGTGGAGGTAAG
BnaC09g41560D	AGGGTTCTCAATCGTGGACA	AAAGAGGCTGCCATTCGCT
BnaA02g32860D	AGAACTTGAGGATGGAAAAGAGAA	ATGGATGCCGCATGGTTTGG
BnaC03g57590D	CTCTTGCTTTTATCACCCCTG	TATAGTAGAACAATACCCGAAT
BnaC07g32070D	AGGCCAATACTGGTTATAGAATCTT	CTTCGCAAAACTGGAGCATCA
BnaA09g16090D	GCAACTTATTGGACACTGACG	AGGGGAAAGAAAGGCAACACT
BnaA05g13380D	GAAGGTATGTTTCAGCCCAAGA	GGGGAAGTTCCAGCCTAGAG
BnaC02g01100D	TGATTTGGGTTCGGAAACTGG	CTTCTTCTTTTGCGTGGCGG
BnaA09g16220D	GCCTGTTCTCTTACCTGCGA	TACCCCGTTGCTTCTTGGAC
BnaC02g41610D	ACCACCGACAAAATCTCCGA	GACACCCGAAAAGCAAACGC
BnaAnng06060D	CTCCTCCGCTTGCCTATCTG	GTCTAATGGTCACAGCCCCT
BnaC09g09630D	AATTCCCAAATCTTCCTCCCCT	CCGACTCTTCTTCACGCAGC
BnaA03g00280D	TTGAAATAAAAGACTGAATGATGGA	GCTTTGGCATTGGTGTGTG
BnaA09g09480D	TACCGTGGTCCTGGAGAGTT	GAGTGGCTTTGTCTGGCTGA
BnaC09g09020D	AACTGTGGTAATGGTGTATGTAT	TGAGAGGTATCAGAAAAAGAAGACT
BnaA01g18730D	TCGTTTGTAGTATTTGGAAGTGT	GCTGCCTATCTCATCGCTCTC
BnaC03g57610D	ATACAGACAGATGCAATTGGAGG	CAGAAGAGTGTGAACGGTGGA
BnaA09g54650D	TGGAACAACGGTCACAACACT	CCAAAAAGGATGCTCGAAATG
BnaC07g03700D	AGGTTGGGTGAACAGCAAAGAG	GGGAAATGTAGCCAGTGAAAGTGA
BnaC09g16860D	TGGTGCGAACATTGCTGCTA	GTAATGCCGCTTTCACACCC
BnaC06g11340D	CGGCGAAAGGGGAACAAAGA	AATGGAGGTGGGAGGGATGA
BnaA10g18060D	TCTCTCCCCAGTCATTTCCG	CTTCCGCATCAAAGTCCCGA
BnaA03g41160D	TTCGTAACTCCACTTTAGGAGCA	GGAGGAAATCTTGTACTTCGTTCTA
BnaACTIN7	TGGCATCCCTCAGCACTTTC	AGTTTCAATCCCCATCTCAACA
